# Supplementary material for: Mechanisms and Evolutionary Patterns of Mammalian and Avian Dosage Compensation
Source: PLoS Biol. 2012 May 15;10(5):e1001328. doi: 10.1371/journal.pbio.1001328 (PMC3352821; doi:10.1371/journal.pbio.1001328)
Supplement: Table S2 — X(Z) to autosome and X(Z) to proto-X(Z) expression level ratios for different gene sets and filtering methods. (XLS) [file pbio.1001328.s020.xls]

## Sheet: Feuil1
		X:A Ratio - All expressed genes		X:A Ratio - Expressed old genes		X:A Ratio - Expressed recent genes			X:pXX Ratio
Species	Tissue	No Filter	Testis-specific genes removed	No Filter	Testis-specific genes removed	No Filter	Testis-specific genes removed		No Filter	Currently or ancestrally testis-specific genes removed	Current or ancestral number of reads < 3 removed
Human	brM	0.840196	0.911127	0.552469	0.56308	1.05981	1.15629		0.526358	0.54226	0.579175
Human	cbM	0.767434	0.842578	0.508511	0.514519	0.955808	1.0316		0.500353	0.506301	0.506301
Human	htM	0.527317	0.694855	0.509663	0.502856	0.608562	0.836701		0.441023	0.450203	0.470134
Human	kdM	0.676351	0.730116	0.499492	0.467967	0.791858	0.855215		0.531017	0.535518	0.559725
Human	lvM	0.475639	0.623398	0.54413	0.509752	0.441884	0.691304		0.578879	0.590599	0.648075
Human	tsM	0.689075	0.560548	0.279315	0.284755	0.87947	0.755517		0.375006	0.375006	0.439456
Human	brF	0.823389	0.929705	0.524558	0.549219	1.05571	1.18997		0.536667	0.568658	0.58785
Human	cbF	0.679986	0.800855	0.456552	0.437157	0.828509	1.00372		0.413233	0.417268	0.44261
Human	htF	0.689608	0.765759	0.578355	0.564298	0.781902	0.89399		0.519003	0.517394	0.524933
Human	kdF	0.685685	0.688937	0.441856	0.439283	0.826061	0.805531		0.58703	0.599471	0.609592
Chimp	brM	0.74899	0.732918	0.563622	0.525768	0.859981	0.884529		0.474053	0.501847	0.517318
Chimp	cbM	0.842345	0.85234	0.64931	0.663344	0.989273	1.00152		0.499258	0.500593	0.516842
Chimp	htM	0.746167	0.716699	0.631676	0.600487	0.841145	0.817306		0.584861	0.591235	0.656835
Chimp	kdM	0.596661	0.590632	0.556865	0.526701	0.673052	0.642728		0.601534	0.613821	0.613821
Chimp	lvM	0.628008	0.569599	0.532242	0.495678	0.674784	0.601785		0.543553	0.543553	0.62696
Chimp	tsM	0.499863	0.396027	0.215773	0.230157	0.688455	0.513649		0.275819	0.277973	0.295571
Chimp	brF	0.876462	0.859008	0.674398	0.674371	1.03158	1.02672		0.500868	0.508763	0.547057
Chimp	cbF	0.791053	0.815491	0.657098	0.609931	0.909002	0.939618		0.515805	0.528712	0.528712
Chimp	htF	0.623757	0.635162	0.559525	0.545704	0.703743	0.708768		0.56374	0.563865	0.633803
Chimp	kdF	0.625156	0.669366	0.540188	0.569679	0.687186	0.752258		0.499897	0.495988	0.535148
Chimp	lvF	0.642054	0.686541	0.589427	0.562832	0.693256	0.75133		0.54228	0.54228	0.56543
Bonobo	brM	0.92337	0.903024	0.781137	0.820718	1.12355	1.03844		0.582065	0.594103	0.621079
Bonobo	cbM	0.833189	0.788835	0.688288	0.652538	0.959268	0.885316		0.524877	0.527837	0.527837
Bonobo	htM	0.692049	0.687734	0.591889	0.56905	0.773684	0.747797		0.507693	0.501016	0.57722
Bonobo	kdM	0.658664	0.664523	0.57013	0.536014	0.733333	0.747073		0.550756	0.552182	0.576831
Bonobo	lvM	0.710073	0.695586	0.621304	0.577571	0.788814	0.768472		0.621535	0.623013	0.682376
Bonobo	tsM	0.395818	0.334312	0.176959	0.18633	0.541797	0.420188		0.198612	0.198612	0.264566
Bonobo	brF	0.764097	0.723562	0.621455	0.613845	0.867329	0.807978		0.40034	0.417673	0.456805
Bonobo	cbF	0.778532	0.771501	0.629791	0.596823	0.910125	0.983331		0.423824	0.439481	0.450646
Bonobo	htF	0.799425	0.753965	0.568893	0.574	0.932116	0.937671		0.655157	0.658786	0.655157
Bonobo	kdF	0.69967	0.705954	0.614263	0.571718	0.754837	0.733125		0.550097	0.571425	0.589683
Bonobo	lvF	0.683251	0.690923	0.625992	0.581223	0.727373	0.774327		0.568862	0.568862	0.688073
Gorilla	brM	0.731177	0.76113	0.581607	0.564717	0.841054	0.868613		0.441534	0.45909	0.461168
Gorilla	cbM	0.723868	0.726246	0.563515	0.531979	0.841803	0.857336		0.458889	0.462384	0.519963
Gorilla	htM	0.619811	0.620772	0.551674	0.513548	0.673642	0.692107		0.462858	0.474032	0.513334
Gorilla	kdM	0.638803	0.654943	0.563515	0.552307	0.728163	0.732209		0.514144	0.514144	0.519958
Gorilla	lvM	0.687782	0.695099	0.688053	0.673604	0.731213	0.751202		0.531986	0.545749	0.531986
Gorilla	tsM	0.598107	0.576092	0.423088	0.434983	0.752837	0.702054		0.391734	0.396375	0.437462
Gorilla	brF	0.776635	0.797669	0.538791	0.525226	1.01574	0.988851		0.493553	0.517445	0.534551
Gorilla	cbF	0.743296	0.75913	0.526703	0.539069	0.911278	0.907246		0.415921	0.443483	0.458006
Gorilla	htF	0.615914	0.637156	0.490083	0.46268	0.697165	0.758782		0.48552	0.478868	0.539203
Gorilla	kdF	0.691772	0.692312	0.612738	0.59407	0.781227	0.784399		0.499692	0.500543	0.536219
Gorilla	lvF	0.660325	0.685322	0.613424	0.581481	0.674877	0.802851		0.504746	0.508357	0.530004
Macaque	brM	0.713307	0.672741	0.609586	0.564117	0.81477	0.797562		0.543604	0.543604	0.565034
Macaque	cbM	0.80447	0.771903	0.632134	0.603707	0.962939	0.931236		0.51961	0.525949	0.54293
Macaque	htM	0.680129	0.643833	0.512372	0.498504	0.773066	0.711396		0.53014	0.53014	0.541031
Macaque	kdM	0.657764	0.657786	0.623962	0.602791	0.74917	0.713567		0.541184	0.541184	0.563865
Macaque	lvM	0.619844	0.583773	0.479823	0.452902	0.671807	0.641581		0.602832	0.606434	0.634121
Macaque	tsM	0.408112	0.347764	0.213869	0.231262	0.511593	0.442549		0.280538	0.274952	0.342907
Macaque	brF	0.658928	0.642274	0.517841	0.534747	0.768586	0.749202		0.55599	0.560715	0.574471
Macaque	cbF	0.805806	0.785382	0.645895	0.612719	0.991928	0.93683		0.576089	0.577848	0.58144
Macaque	htF	0.734913	0.691489	0.628864	0.604442	0.833945	0.746996		0.645746	0.645746	0.695826
Macaque	kdF	0.663037	0.647377	0.539296	0.528789	0.773142	0.744761		0.516357	0.516357	0.555184
Macaque	lvF	0.704464	0.660948	0.706361	0.671602	0.708728	0.653339		0.659494	0.732978	0.761179
Mouse	brM	0.662184	0.778499	0.454221	0.431311	0.906429	1.07135		0.441562	0.449399	0.441562
Mouse	cbM	0.721279	0.734971	0.437981	0.431126	1.00631	0.978758		0.469091	0.471223	0.481627
Mouse	htM	0.45924	0.473985	0.320953	0.298037	0.5595	0.59112		0.398519	0.409791	0.412161
Mouse	kdM	0.417544	0.478933	0.332755	0.362709	0.508302	0.591507		0.496959	0.501138	0.574874
Mouse	lvM	0.321851	0.430776	0.466479	0.457831	0.351777	0.436292		0.463493	0.485717	0.552984
Mouse	tsM	0.356307	0.316417	0.225493	0.235002	0.423931	0.38297		0.242881	0.235449	0.273948
Mouse	brF	0.650034	0.854355	0.465492	0.483203	0.848296	1.12848		0.530268	0.537851	0.544433
Mouse	cbF	0.728169	0.790954	0.41492	0.437971	0.961214	1.0032		0.447072	0.466689	0.458754
Mouse	htF	0.455141	0.497645	0.301542	0.294663	0.600162	0.638255		0.438431	0.453671	0.468353
Mouse	kdF	0.539913	0.553403	0.412574	0.398486	0.654699	0.702509		0.543645	0.596973	0.612
Mouse	lvF	0.396923	0.437776	0.420648	0.389166	0.426278	0.491415		0.575227	0.575227	0.631505
Opossum	brM	1.12154	1.24979	0.923651	0.889176	1.38831	1.43752		0.788876	0.818408	0.860606
Opossum	cbM	1.00934	1.07312	0.89813	0.832418	1.12606	1.41999		0.856817	0.856817	0.904902
Opossum	htM	0.921402	0.940605	0.547832	0.503014	1.18094	1.34352		0.638647	0.638647	0.645748
Opossum	kdM	0.977912	1.02371	0.879	0.849311	1.06836	1.11017		0.787274	0.787274	0.827388
Opossum	lvM	0.994376	1.00129	0.643165	0.607433	1.28047	1.2259		0.922373	0.922373	0.966353
Opossum	tsM	0.793379	0.804514	0.508264	0.534466	0.940207	1.0043		0.395735	0.393668	0.554801
Opossum	brF	1.10558	1.12844	0.889312	0.816353	1.30218	1.32754		0.747992	0.768885	0.759662
Opossum	cbF	0.956775	1.15889	0.845456	0.784006	1.06945	1.41095		0.704745	0.704745	0.750217
Opossum	htF	0.975691	1.02705	0.574163	0.53414	1.47292	1.53073		0.633847	0.622536	0.688355
Opossum	kdF	0.886358	0.914324	0.737516	0.700604	1.02554	1.11183		0.910519	0.886165	0.968082
Opossum	lvF	0.795427	0.897041	0.71372	0.661385	0.962763	1.14529		0.789705	0.789705	0.865962
Platypus	brM	0.385688	0.390405	0.428313	0.406528	0.37124	0.346015		0.645244	0.662222	0.680945
Platypus	cbM	0.471918	0.454622	0.474082	0.453738	0.409338	0.380609		0.565002	0.565002	0.605787
Platypus	htM	0.636806	0.600426	0.566529	0.540511	0.716892	0.64361		0.671851	0.64423	0.671851
Platypus	kdM	0.670712	0.620354	0.554524	0.538332	0.874168	0.797602		0.788802	0.758469	0.895611
Platypus	lvM	0.518368	0.641924	0.481433	0.500758	0.678451	0.632125		0.786093	0.78562	0.810729
Platypus	tsM	0.509024	0.472906	0.569269	0.590471	0.52008	0.471148		0.607672	0.548728	0.749131
Platypus	brF	0.733704	0.717063	0.687559	0.687223	0.778078	0.730768		1.11549	1.11807	1.11549
Platypus	cbF	0.776664	0.7042	0.652604	0.831887	0.802705	0.709984		1.08105	1.08105	1.10257
Platypus	htF	0.840334	0.808978	0.762843	0.746217	0.878526	0.843411		0.895291	0.854178	0.785974
Platypus	kdF	0.796908	0.811612	0.801538	0.844025	0.874372	0.860603		0.95454	1.02219	0.988144
Platypus	lvF	1.00536	1.05655	1.0689	1.08197	0.870487	1.22749		1.07461	1.19247	1.52433
Chicken	brM	0.821272	0.832742	0.797308	0.787585	0.782414	0.863774		1.06411	1.0664	1.061
Chicken	cbM	0.858809	0.876187	0.795382	0.818297	0.826159	0.906066		1.26231	1.27657	1.2335
Chicken	htM	0.755337	0.761863	0.725277	0.72542	0.73929	0.774434		0.990745	1.00731	1.00731
Chicken	kdM	0.755413	0.812081	0.772748	0.756529	0.722815	0.778018		1.02935	1.04386	1.02572
Chicken	lvM	0.642584	0.650646	0.599474	0.587867	0.677937	0.719355		0.811989	0.847685	0.869359
Chicken	tsM	0.951936	0.882852	0.846424	0.730477	1.01721	1.0117		1.04775	1.01477	0.99805
Chicken	brF	0.567096	0.582354	0.551663	0.567053	0.530514	0.597679		0.718017	0.719454	0.704219
Chicken	cbF	0.59077	0.587303	0.54218	0.537678	0.583354	0.621453		0.83553	0.841814	0.81315
Chicken	htF	0.619938	0.626683	0.59881	0.580802	0.632875	0.660777		0.736218	0.723285	0.723285
Chicken	kdF	0.54223	0.545451	0.533834	0.5506	0.502327	0.554016		0.749542	0.747352	0.747352
Chicken	lvF	0.578578	0.580643	0.516781	0.550707	0.633572	0.605513		0.640786	0.643953	0.683603
