# Supplementary material for: Mechanisms and Evolutionary Patterns of Mammalian and Avian Dosage Compensation
Source: PLoS Biol. 2012 May 15;10(5):e1001328. doi: 10.1371/journal.pbio.1001328 (PMC3352821; doi:10.1371/journal.pbio.1001328)
Supplement: Table S3 — Male to female expression level ratios for platypus X1 chromosome. (XLS) [file pbio.1001328.s021.xls]

## Sheet: Supp. Table 1
	Median male to female ratios for platypus X1
	Pseudoautosomal region	Sex specific region
Brain	1.02224	0.616053
Cerebellum	0.954726	0.598049
Heart	0.958546	0.707015
Kidney	0.930932	0.640728
Liver	0.981616	0.535345
Fibroblasts	1.04295	0.536304
	Statistical difference from (log2 values):
	0	-1	0	-1
	Pseudoautosomal region	Pseudoautosomal region	Sex specific region	Sex specific region
Brain	0.0796964	2.97954e-14	2.10478e-05	0.0232061
Cerebellum	0.670469	5.53776e-19	8.34989e-08	0.00412411
Heart	0.482756	5.29701e-11	0.000703334	0.00783236
Kidney	0.730388	6.16017e-11	2.5667e-06	0.138985
Liver	0.543418	5.11942e-13	6.47828e-06	0.229707
Fibroblasts	0.568929	5.55981e-11	8.41916e-07	0.0578812
